# Supplementary material for: Carbapenem-Resistant NDM and OXA-48-like Producing K. pneumoniae: From Menacing Superbug to a Mundane Bacteria; A Retrospective Study in a Romanian Tertiary Hospital
Source: Antibiotics (Basel). 2024 May 12;13(5):435. doi: 10.3390/antibiotics13050435 (PMC11117283; doi:10.3390/antibiotics13050435)
Supplement: Supplementary file 1 [file antibiotics-13-00435-s001.zip]

Archive with 1 entries (1 files):
- antibiotics-2930828-supplementary.pdf
